# Supplementary material for: CEACAM6 promotes cisplatin resistance in lung adenocarcinoma and is regulated by microRNA‐146a and microRNA‐26a
Source: Thorac Cancer. 2020 Jul 10;11(9):2473–82. doi: 10.1111/1759-7714.13558 (PMC7471054; doi:10.1111/1759-7714.13558)
Supplement: Supplementary file 2 — Table S2 The profiling of downregulated miRNAs in A549/DDP cells compared with A549 cells in GEO data (GSE43249) [file TCA-11-2473-s002.xlsx]

## Sheet: P<0.05miRNA
miRNA	meanRE	meanSE	p-value	FDR	direction
hsa-mir-100	4.92147	5.02578	0.00185884	0.286261	-1
hsa-mir-106b	4.68704	5.09596	0.00649996	0.409985	-1
hsa-mir-10a	4.16228	4.22337	0.00405188	0.363994	-1
hsa-mir-1207	4.56634	4.42293	0.00348213	0.363994	1
hsa-mir-1258	4.0213	3.97433	0.0395149	0.698312	1
hsa-miR-125b-2-star	4.33822	4.07031	0.0378089	0.698312	1
hsa-mir-126	4.12434	4.35137	0.00384428	0.363994	-1
hsa-mir-1287	3.95179	4.0537	0.0394047	0.698312	-1
hsa-mir-1290	3.90378	4.01774	0.00874736	0.409985	-1
hsa-mir-1291	3.95904	4.05735	0.0447886	0.739843	-1
hsa-mir-1296	4.0722	3.96475	0.0368231	0.698312	1
hsa-mir-132	4.33073	4.4767	0.01013	0.439306	-1
hsa-miR-133a	4.17034	3.98335	0.0218796	0.637464	1
hsa-miR-138	7.15322	6.42427	0.0208397	0.624034	1
hsa-miR-138-1-star	5.21113	4.75587	0.0167731	0.553933	1
hsa-mir-138-2	3.9826	3.90712	0.00701013	0.409985	1
hsa-mir-140	4.74132	4.55224	0.00277531	0.363994	1
hsa-mir-144	4.03125	3.98087	0.0390099	0.698312	1
hsa-mir-146a	3.99645	4.26785	0.00127684	0.26641	-1
hsa-mir-152	4.0815	4.34381	0.00868183	0.409985	-1
hsa-mir-15b	4.89806	4.74094	0.0331208	0.691439	1
hsa-miR-181b	6.09639	6.32309	0.0288559	0.680716	-1
hsa-mir-182	4.92019	5.16649	0.0066535	0.409985	-1
hsa-mir-183	4.20427	4.36899	0.0115782	0.480049	-1
hsa-mir-192	5.11945	4.84039	0.0231091	0.63876	1
hsa-mir-193a	4.28664	4.53785	0.0153488	0.553933	-1
hsa-mir-193b	6.35803	5.96846	0.0155608	0.553933	1
hsa-miR-194	7.9289	7.05854	0.0121715	0.485957	1
hsa-miR-194-star	4.55307	4.2156	0.0165183	0.553933	1
hsa-miR-196a-star	4.093	3.97671	0.0086626	0.409985	1
hsa-mir-200c	4.1372	4.28521	0.0335703	0.691439	-1
hsa-mir-221	5.3638	5.15369	0.0247101	0.665937	1
hsa-mir-222	5.62404	5.37676	0.00506854	0.393167	1
hsa-mir-23a	5.56653	5.44035	0.000977016	0.26641	1
hsa-mir-25	4.66543	4.77379	0.0303102	0.680716	-1
hsa-miR-26a	8.11201	8.60866	0.0291195	0.680716	-1
hsa-mir-29a	4.42953	4.59163	0.0349885	0.698312	-1
hsa-mir-3074	4.00994	4.06424	0.00821705	0.409985	-1
hsa-mir-31	6.28936	6.53283	0.016419	0.553933	-1
hsa-mir-3133	4.05875	4.1275	0.0320183	0.690316	-1
hsa-mir-3141	5.00822	4.79266	0.010188	0.439306	1
hsa-mir-3145	4.06792	4.01086	0.0339947	0.691439	1
hsa-mir-3160-1	3.95297	4.03292	0.00510607	0.393167	-1
hsa-mir-3162	4.35628	4.27005	0.003289	0.363994	1
hsa-mir-3178	5.71219	5.9012	0.0227016	0.63876	-1
hsa-mir-3201	4.15919	4.06611	0.042984	0.735504	1
hsa-mir-323	4.06358	3.95971	0.000390821	0.26641	1
hsa-mir-33a	3.986	3.92803	0.030045	0.680716	1
hsa-mir-345	4.36799	4.5028	0.017471	0.553933	-1
hsa-mir-409	4.02978	4.15547	0.0496474	0.739843	-1
hsa-mir-421	4.32722	4.4374	0.0259808	0.680716	-1
hsa-mir-4266	4.04041	3.97862	0.0290987	0.680716	1
hsa-mir-4320	4.00954	3.94595	0.0316634	0.690316	1
hsa-mir-455	4.58463	4.73275	0.00752993	0.409985	-1
hsa-mir-521-2	4.02703	4.08572	0.0301002	0.680716	-1
hsa-mir-548v	4.04507	3.96264	0.0472065	0.739843	1
hsa-mir-566	3.88293	4.02197	0.0471763	0.739843	-1
hsa-mir-570	4.06259	4.02743	0.0448841	0.739843	1
hsa-mir-574	5.16599	4.76806	0.000847441	0.26641	1
hsa-mir-582	4.0355	3.99655	0.00830777	0.409985	1
hsa-mir-587	3.99408	4.08987	0.0421689	0.733194	-1
hsa-mir-625	4.26853	4.15174	0.037581	0.698312	1
hsa-mir-630	3.99623	4.0759	0.0358653	0.698312	-1
hsa-mir-652	4.85586	4.63009	0.0014828	0.26641	1
hsa-mir-659	4.01445	4.071	0.0200226	0.616695	-1
hsa-mir-886	4.00127	4.38956	0.00127761	0.26641	-1
hsa-miR-92a	8.79423	8.4716	0.0478393	0.739843	1
hsa-mir-93	5.15858	5.41122	0.0281958	0.680716	-1
hsa-mir-99a	4.60589	4.37326	0.0170278	0.553933	1

## Sheet: UPmiRNA
miRNA	meanRE	meanSE	p-value	FDR	direction
hsa-mir-323	4.06358	3.95971	0.000390821	0.26641	1
hsa-mir-574	5.16599	4.76806	0.000847441	0.26641	1
hsa-mir-23a	5.56653	5.44035	0.000977016	0.26641	1
hsa-mir-652	4.85586	4.63009	0.0014828	0.26641	1
hsa-mir-140	4.74132	4.55224	0.00277531	0.363994	1
hsa-mir-3162	4.35628	4.27005	0.003289	0.363994	1
hsa-mir-1207	4.56634	4.42293	0.00348213	0.363994	1
hsa-mir-222	5.62404	5.37676	0.00506854	0.393167	1
hsa-mir-138-2	3.9826	3.90712	0.00701013	0.409985	1
hsa-mir-582	4.0355	3.99655	0.00830777	0.409985	1
hsa-miR-196a-star	4.093	3.97671	0.0086626	0.409985	1
hsa-mir-3141	5.00822	4.79266	0.010188	0.439306	1
hsa-miR-194	7.9289	7.05854	0.0121715	0.485957	1
hsa-mir-193b	6.35803	5.96846	0.0155608	0.553933	1
hsa-miR-194-star	4.55307	4.2156	0.0165183	0.553933	1
hsa-miR-138-1-star	5.21113	4.75587	0.0167731	0.553933	1
hsa-mir-99a	4.60589	4.37326	0.0170278	0.553933	1
hsa-miR-138	7.15322	6.42427	0.0208397	0.624034	1
hsa-miR-133a	4.17034	3.98335	0.0218796	0.637464	1
hsa-mir-192	5.11945	4.84039	0.0231091	0.63876	1
hsa-mir-221	5.3638	5.15369	0.0247101	0.665937	1
hsa-mir-4266	4.04041	3.97862	0.0290987	0.680716	1
hsa-mir-33a	3.986	3.92803	0.030045	0.680716	1
hsa-mir-4320	4.00954	3.94595	0.0316634	0.690316	1
hsa-mir-15b	4.89806	4.74094	0.0331208	0.691439	1
hsa-mir-3145	4.06792	4.01086	0.0339947	0.691439	1
hsa-mir-1296	4.0722	3.96475	0.0368231	0.698312	1
hsa-mir-625	4.26853	4.15174	0.037581	0.698312	1
hsa-miR-125b-2-star	4.33822	4.07031	0.0378089	0.698312	1
hsa-mir-144	4.03125	3.98087	0.0390099	0.698312	1
hsa-mir-1258	4.0213	3.97433	0.0395149	0.698312	1
hsa-mir-3201	4.15919	4.06611	0.042984	0.735504	1
hsa-mir-570	4.06259	4.02743	0.0448841	0.739843	1
hsa-mir-548v	4.04507	3.96264	0.0472065	0.739843	1
hsa-miR-92a	8.79423	8.4716	0.0478393	0.739843	1

## Sheet: DownmiRNA
miRNA	meanRE	meanSE	p-value	FDR	direction
hsa-mir-146a	3.99645	4.26785	0.00127684	0.26641	-1
hsa-mir-886	4.00127	4.38956	0.00127761	0.26641	-1
hsa-mir-100	4.92147	5.02578	0.00185884	0.286261	-1
hsa-mir-126	4.12434	4.35137	0.00384428	0.363994	-1
hsa-mir-10a	4.16228	4.22337	0.00405188	0.363994	-1
hsa-mir-3160-1	3.95297	4.03292	0.00510607	0.393167	-1
hsa-mir-106b	4.68704	5.09596	0.00649996	0.409985	-1
hsa-mir-182	4.92019	5.16649	0.0066535	0.409985	-1
hsa-mir-455	4.58463	4.73275	0.00752993	0.409985	-1
hsa-mir-3074	4.00994	4.06424	0.00821705	0.409985	-1
hsa-mir-152	4.0815	4.34381	0.00868183	0.409985	-1
hsa-mir-1290	3.90378	4.01774	0.00874736	0.409985	-1
hsa-mir-132	4.33073	4.4767	0.01013	0.439306	-1
hsa-mir-183	4.20427	4.36899	0.0115782	0.480049	-1
hsa-mir-193a	4.28664	4.53785	0.0153488	0.553933	-1
hsa-mir-31	6.28936	6.53283	0.016419	0.553933	-1
hsa-mir-345	4.36799	4.5028	0.017471	0.553933	-1
hsa-mir-659	4.01445	4.071	0.0200226	0.616695	-1
hsa-mir-3178	5.71219	5.9012	0.0227016	0.63876	-1
hsa-mir-421	4.32722	4.4374	0.0259808	0.680716	-1
hsa-mir-93	5.15858	5.41122	0.0281958	0.680716	-1
hsa-miR-181b	6.09639	6.32309	0.0288559	0.680716	-1
hsa-miR-26a	8.11201	8.60866	0.0291195	0.680716	-1
hsa-mir-521-2	4.02703	4.08572	0.0301002	0.680716	-1
hsa-mir-25	4.66543	4.77379	0.0303102	0.680716	-1
hsa-mir-3133	4.05875	4.1275	0.0320183	0.690316	-1
hsa-mir-200c	4.1372	4.28521	0.0335703	0.691439	-1
hsa-mir-29a	4.42953	4.59163	0.0349885	0.698312	-1
hsa-mir-630	3.99623	4.0759	0.0358653	0.698312	-1
hsa-mir-1287	3.95179	4.0537	0.0394047	0.698312	-1
hsa-mir-587	3.99408	4.08987	0.0421689	0.733194	-1
hsa-mir-1291	3.95904	4.05735	0.0447886	0.739843	-1
hsa-mir-566	3.88293	4.02197	0.0471763	0.739843	-1
hsa-mir-409	4.02978	4.15547	0.0496474	0.739843	-1
