# Supplementary material for: CEACAM6 promotes cisplatin resistance in lung adenocarcinoma and is regulated by microRNA‐146a and microRNA‐26a
Source: Thorac Cancer. 2020 Jul 10;11(9):2473–82. doi: 10.1111/1759-7714.13558 (PMC7471054; doi:10.1111/1759-7714.13558)
Supplement: Supplementary file 3 — Table S3 Drug information and clinical response of patients with lung adenocarcinoma in TCGA database. [file TCA-11-2473-s003.xlsx]

## Sheet: drugclinic
bcr_patient_barcode	drugs-drug-clinical_trail_drug_classification	drugs-drug-day_of_form_completion	drugs-drug-days_to_drug_therapy_end	drugs-drug-days_to_drug_therapy_start	drugs-drug-drug_name	drugs-drug-measure_of_response	drugs-drug-month_of_form_completion	drugs-drug-therapy_types-therapy_type	follow_ups-follow_up-followup_treatment_success	follow_ups-follow_up-primary_therapy_outcome_success	primary_therapy_outcome_success
TCGA-L9-A7SV	Not Available##Not Available	7##7	104##104	41##41	cisplatin##pemetrexed disodium	Complete Response##Complete Response	1##1	Chemotherapy##Chemotherapy	Complete Remission/Response	Complete Remission/Response	Complete Remission/Response
TCGA-55-8505	Not Available##Not Available	28##28	159##159	96##96	Cisplatin##Alimta	Complete Response##Complete Response	8##8	Chemotherapy##Chemotherapy	Complete Remission/Response	Complete Remission/Response	Complete Remission/Response
TCGA-91-7771	Not Available##Not Available	6##6	156##156	77##77	Cisplatin##Pemetrexed	Complete Response##Complete Response	12##12	Chemotherapy##Chemotherapy	Complete Remission/Response	Complete Remission/Response	Not Available
TCGA-86-8358									Complete Remission/Response	Complete Remission/Response	Unknown
TCGA-55-8205	Not Available##Not Available##Not Available	30##30##30	154##154##Not Available	93##93##488	Carboplatin##Alimta##Tarceva	Complete Response##Complete Response##Not Applicable	4##4##4	Chemotherapy##Chemotherapy##Targeted Molecular therapy	Progressive Disease	Progressive Disease	Unknown
TCGA-49-4490	Not Available	9	163	79	Cisplatin	Not Available	8	Chemotherapy	Not Available	Not Available	Not Available
TCGA-69-8453	Not Available##Not Available##Not Available##Not Available	28##27##27##19	157##571##571##157	45##505##505##45	carboplatinum##Carboplatin##Alimta##paclitaxel	Unknown##Unknown##Unknown##Unknown	2##11##11##3	Chemotherapy##Chemotherapy##Chemotherapy##Chemotherapy	Unknown##Unknown##Unknown	Stable Disease##Stable Disease##Stable Disease	Unknown
TCGA-55-8299									Progressive Disease	Complete Remission/Response	Complete Remission/Response
TCGA-MP-A4T7											Unknown
TCGA-4B-A93V									Progressive Disease##Progressive Disease	Progressive Disease##Progressive Disease	Progressive Disease
TCGA-L9-A50W									Progressive Disease	Stable Disease	Complete Remission/Response
TCGA-53-7626	Not Available##Not Available	15##15	Not Available##Not Available	Not Available##Not Available	Cisplatin##Taxotere	Clinical Progressive Disease##Clinical Progressive Disease	1##1	Chemotherapy##Chemotherapy	Progressive Disease	Progressive Disease	Not Available
TCGA-05-4420									Complete Remission/Response	Complete Remission/Response	Not Available
TCGA-99-8033	Not Available##Not Available##Not Available	18##18##18	Not Available##78##Not Available	78##78##107	Carboplatin##Alimta##Taxol	Not Applicable##Unknown##Not Applicable	6##6##6	Chemotherapy##Chemotherapy##Chemotherapy	Not Applicable	Progressive Disease	Unknown
TCGA-62-8395									Progressive Disease	Complete Remission/Response	Complete Remission/Response
TCGA-78-7152									Not Available##Progressive Disease	Not Available##Complete Remission/Response	Not Available
TCGA-86-8278	Not Available##Not Available##Not Available	25##25##25	156##156##Not Available	29##29##178	Etoposide##Cisplatin##Gefitinib	Stable Disease##Stable Disease##Not Applicable	3##3##3	Chemotherapy##Chemotherapy##Targeted Molecular therapy	Stable Disease##Stable Disease	Complete Remission/Response##Complete Remission/Response	Complete Remission/Response
TCGA-L9-A743	Not Available##Not Available	14##14	193##193	120##120	TAXOTERE##CISPLATIN	Complete Response##Complete Response	4##4	Chemotherapy##Chemotherapy	Complete Remission/Response	Complete Remission/Response	Complete Remission/Response
TCGA-86-8054	Not Available##Not Available	12##12	136##136	65##65	Paclitaxel##Cisplatin	Complete Response##Complete Response	3##3	Chemotherapy##Chemotherapy	Complete Remission/Response##Complete Remission/Response	Complete Remission/Response##Complete Remission/Response	Unknown
TCGA-MP-A4T9	Not Available##Not Available##Not Available	15##15##15	55##55##62	34##34##62	Vinorelbine##Cisplatin##Gemcitabine	Complete Response##Complete Response##Complete Response	3##3##3	Chemotherapy##Chemotherapy##Chemotherapy	Progressive Disease##Partial Remission/Response##Progressive Disease	Complete Remission/Response##Complete Remission/Response##Complete Remission/Response	Complete Remission/Response
TCGA-NJ-A4YQ									Stable Disease##Stable Disease	Stable Disease##Stable Disease	Stable Disease
TCGA-69-8254									Complete Remission/Response	Complete Remission/Response	Complete Remission/Response
TCGA-38-4625									Not Available##Complete Remission/Response	Complete Remission/Response##Not Available	Not Available
TCGA-55-7726									Complete Remission/Response	Complete Remission/Response	Not Available
TCGA-05-4397											Not Available
TCGA-44-A47F	Not Available##Not Available	20##20	185##185	122##122	Alimta##Cisplatin	Complete Response##Complete Response	11##11	Chemotherapy##Chemotherapy	Complete Remission/Response	Complete Remission/Response	Complete Remission/Response
TCGA-69-7765	Not Available##Not Available	27##20	Not Available##Not Available	93##93	Carboplatin##Pemetrexed	Not Available##Not Available	1##3	Chemotherapy##Chemotherapy	Not Available	Not Available	Not Available
TCGA-75-7031									Not Available	Not Available	Not Available
TCGA-44-3917									Not Available##Complete Remission/Response	Not Available##Complete Remission/Response	Not Available
TCGA-44-7659									Not Available##Complete Remission/Response	Not Available##Complete Remission/Response	Not Available
TCGA-99-8025	Not Available	9	286	213	Gemzar	Unknown	7	Chemotherapy	Complete Remission/Response	Complete Remission/Response	Unknown
TCGA-64-5779	Not Available##Not Available##Not Available##Not Available	2##2##3##3	157##157##157##157	94##94##94##94	Pemetrexed##Cisplatin##Cisplatin##Pemetrexed	Not Available##Not Available##Complete Response##Complete Response	5##5##5##5	Chemotherapy##Chemotherapy##Chemotherapy##Chemotherapy	Stable Disease##Unknown	Stable Disease##Discrepancy	Not Available
TCGA-38-4629									Not Available	Complete Remission/Response	Not Available
TCGA-50-5946									Progressive Disease##Progressive Disease	Progressive Disease##Progressive Disease	Not Available
TCGA-44-6147									Complete Remission/Response##Complete Remission/Response	Complete Remission/Response##Complete Remission/Response	Not Available
TCGA-95-7947									Not Available##Complete Remission/Response	Complete Remission/Response##Complete Remission/Response	Not Available
TCGA-MP-A4TF	Not Available##Not Available	18##18	151##133	48##48	Navelbine##Cisplatin	Partial Response##Partial Response	3##3	Chemotherapy##Chemotherapy			Partial Remission/Response
TCGA-55-8507									Complete Remission/Response	Complete Remission/Response	Complete Remission/Response
TCGA-64-1677	Not Available##Not Available##Not Available	18##18##18	Not Available##121##121	Not Available##51##51	Not Available##Carboplatin##Gemcitabine	Not Available##Not Available##Not Available	2##2##2	Chemotherapy##Chemotherapy##Chemotherapy	Not Available	Not Available	Not Available
TCGA-50-5935									Complete Remission/Response	Complete Remission/Response	Not Available
TCGA-95-8039									Not Applicable##Complete Remission/Response	Complete Remission/Response##Complete Remission/Response	Complete Remission/Response
TCGA-44-6777									Not Available	Complete Remission/Response	Not Available
TCGA-62-A46V									Complete Remission/Response	Complete Remission/Response	Complete Remission/Response
TCGA-44-6148									Complete Remission/Response##Complete Remission/Response	Complete Remission/Response##Complete Remission/Response	Not Available
TCGA-50-6591									Progressive Disease	Progressive Disease	Not Available
TCGA-53-7813	Not Available##Not Available##Not Available##Not Available	11##11##11##11	40##40##146##146	40##40##62##62	Cisplatin##docetaxel##carboplatin##Taxol	Unknown##Unknown##Stable Disease##Stable Disease	3##3##3##3	Chemotherapy##Chemotherapy##Chemotherapy##Chemotherapy	Not Applicable	Progressive Disease	Not Available
TCGA-38-6178	Not Available##Not Available	23##23	98##98	57##57	Carboplatin##Taxol	Not Available##Not Available	2##2	Chemotherapy##Chemotherapy	Not Available	Stable Disease	Not Available
TCGA-NJ-A7XG	Not Available##Not Available##Not Available	25##25##25	100##128##128	30##100##30	Cisplatin##carboplatin##Pemetrexed	Stable Disease##Stable Disease##Stable Disease	3##3##3	Chemotherapy##Chemotherapy##Chemotherapy	Stable Disease	Stable Disease	Stable Disease
TCGA-44-6775									Complete Remission/Response##Progressive Disease	Not Available##Complete Remission/Response	Not Available
TCGA-78-8648											Unknown
TCGA-MP-A4SY											Complete Remission/Response
TCGA-44-6144									Progressive Disease##Progressive Disease	Complete Remission/Response##Complete Remission/Response	Not Available
TCGA-55-6984	Not Available##Not Available	17##17	Not Available##747	65##724	Chemo, Multi-Agent, NOS##Chemo, NOS	Complete Response##Clinical Progressive Disease	7##7	Chemotherapy##Chemotherapy	Progressive Disease	Complete Remission/Response	Not Available
TCGA-05-4432	Not Available##Not Available	5##5	61##61	31##31	Cisplatin##Vinorelbine	Complete Response##Complete Response	12##12	Chemotherapy##Chemotherapy	Complete Remission/Response	Complete Remission/Response	Not Available
TCGA-55-8206									Complete Remission/Response	Complete Remission/Response	Complete Remission/Response
TCGA-55-A490	Not Available##Not Available	30##30	89##89	89##89	Carboplatin##Alimta	Unknown##Unknown	4##4	Chemotherapy##Chemotherapy	Not Applicable	Not Applicable	Unknown
TCGA-67-3773											Not Available
TCGA-80-5608									Not Available##Not Available	Complete Remission/Response##Complete Remission/Response	Not Available
TCGA-49-4486									Progressive Disease	Complete Remission/Response	Not Available
TCGA-97-8174	Not Available##Not Available	15##15	102##102	53##53	Vinorelbine##CISplatinum	Unknown##Unknown	6##6	Chemotherapy##Chemotherapy			Not Available
TCGA-64-5774									Complete Remission/Response##Unknown	Complete Remission/Response##Unknown	Not Available
TCGA-93-7348									Complete Remission/Response##Not Applicable	Complete Remission/Response##Complete Remission/Response	Not Available
TCGA-69-7980									Unknown##Not Applicable	Complete Remission/Response##Complete Remission/Response	Not Available
TCGA-44-2665	Not Available##Not Available##Not Available	13##13##13	308##140##140	77##77##77	Bevacizumab##Pemetrexed disodium##Cisplatin	Not Available##Not Available##Not Available	10##10##10	Targeted Molecular therapy##Chemotherapy##Chemotherapy	Stable Disease##Stable Disease##Complete Remission/Response	Stable Disease##Not Available##Stable Disease	Not Available
TCGA-MN-A4N5									Unknown	Complete Remission/Response	Complete Remission/Response
TCGA-97-A4M2									Complete Remission/Response	Complete Remission/Response	Complete Remission/Response
TCGA-NJ-A55A									Stable Disease##Stable Disease	Stable Disease##Stable Disease	Stable Disease
TCGA-86-A4P7									Complete Remission/Response	Complete Remission/Response	Complete Remission/Response
TCGA-62-8399									Complete Remission/Response	Complete Remission/Response	Complete Remission/Response
TCGA-55-6969											Not Available
TCGA-91-6848	Not Available##Not Available	5##28	154##154	91##91	Cisplatin##Docetaxel	Complete Response##Complete Response	6##6	Chemotherapy##Chemotherapy	Complete Remission/Response	Complete Remission/Response	Not Available
TCGA-50-5941	Not Available##Not Available	17##17	Not Available##Not Available	Not Available##Not Available	Cisplatin##Docetaxel	Complete Response##Complete Response	5##5	Chemotherapy##Chemotherapy	Complete Remission/Response##Complete Remission/Response	Complete Remission/Response##Complete Remission/Response	Not Available
TCGA-86-6851									Complete Remission/Response	Complete Remission/Response	Not Available
TCGA-78-7166									Not Available	Not Available	Not Available
TCGA-49-4487									Progressive Disease	Complete Remission/Response	Not Available
TCGA-50-6595	Not Available	13	162	123	Carboplatin	Clinical Progressive Disease	6	Chemotherapy	Progressive Disease	Progressive Disease	Not Available
TCGA-78-7163									Complete Remission/Response##Unknown	Not Available##Complete Remission/Response	Not Available
TCGA-50-6597									Complete Remission/Response	Partial Remission/Response	Not Available
TCGA-44-8119									Complete Remission/Response	Complete Remission/Response	Complete Remission/Response
TCGA-67-6215	Not Available##Not Available	11##12	148##148	85##85	CISPLATIN##ALIMTA	Not Available##Not Available	7##7	Chemotherapy##Chemotherapy	Not Available	Complete Remission/Response	Not Available
TCGA-55-8616											Not Applicable
TCGA-44-2668									Complete Remission/Response##Progressive Disease	Complete Remission/Response##Not Available	Not Available
TCGA-05-4434											Not Available
TCGA-64-5775	Not Available##Not Available	3##3	34##28	0##0	Taxol##Carboplatin	Not Available##Not Available	5##5	Chemotherapy##Chemotherapy	Progressive Disease	Progressive Disease	Not Available
TCGA-55-8097									Complete Remission/Response	Complete Remission/Response	Complete Remission/Response
TCGA-67-3776											Not Available
TCGA-64-1681	Not Available	21	Not Available	481	Tarceva	Not Available	12	Chemotherapy	Not Available	Not Available	Not Available
TCGA-05-4244											Not Available
TCGA-O1-A52J											Unknown
TCGA-75-6203	Not Available##Not Available##Not Available	17##15##15	Not Available##Not Available##Not Available	Not Available##Not Available##Not Available	Not Available##Navelbine##Cisplatin	Not Available##Not Available##Not Available	8##8##8	Not Available##Chemotherapy##Chemotherapy	Complete Remission/Response	Complete Remission/Response	Not Available
TCGA-91-8496									Complete Remission/Response	Complete Remission/Response	Unknown
TCGA-49-6767									Unknown	Unknown	Not Available
TCGA-91-6829									Progressive Disease	Progressive Disease	Not Available
TCGA-MP-A4T8	Not Available##Not Available	15##15	72##72	42##42	Navelbine##Cisplatin	Unknown##Unknown	3##3	Chemotherapy##Chemotherapy			Unknown
TCGA-J2-A4AD									Not Applicable	Unknown	Unknown
TCGA-86-A456									Complete Remission/Response##Complete Remission/Response	Complete Remission/Response##Complete Remission/Response	Unknown
TCGA-93-7347									Complete Remission/Response##Not Applicable	Complete Remission/Response##Complete Remission/Response	Not Available
TCGA-78-7161	Not Available##Not Available	25##25	132##132	40##40	Vinorelbine##Cisplatin	Not Available##Not Available	11##11	Chemotherapy##Chemotherapy	Not Available##Progressive Disease	Progressive Disease##Progressive Disease	Not Available
TCGA-86-8076	Not Available##Not Available	25##25	193##193	40##40	Etoposide##Cisplatin	Complete Response##Complete Response	3##3	Chemotherapy##Chemotherapy	Complete Remission/Response##Complete Remission/Response	Complete Remission/Response##Complete Remission/Response	Unknown
TCGA-49-4488									Not Available	Not Available	Not Available
TCGA-75-6212	Not Available##Not Available##Not Available	21##21##21	Not Available##Not Available##Not Available	Not Available##Not Available##Not Available	Cisplatin##Vinorelbine Tartrate##Carboplatin	Not Available##Not Available##Not Available	7##7##7	Chemotherapy##Chemotherapy##Chemotherapy	Complete Remission/Response##Progressive Disease	Complete Remission/Response##Complete Remission/Response	Not Available
TCGA-50-5930	Not Available	16	146	85	Taxotere	Clinical Progressive Disease	5	Chemotherapy	Progressive Disease	Progressive Disease	Not Available
TCGA-73-4666	Not Available##Not Available	6##6	119##119	56##56	taxol##carboplatin	Not Available##Not Available	12##12	Chemotherapy##Chemotherapy	Complete Remission/Response	Complete Remission/Response	Not Available
TCGA-MP-A4T2									Progressive Disease	Complete Remission/Response	Complete Remission/Response
TCGA-78-7159									Not Available##Unknown	Not Available##Complete Remission/Response	Not Available
TCGA-55-7573									Complete Remission/Response	Complete Remission/Response	Not Available
TCGA-55-A491									Complete Remission/Response	Complete Remission/Response	Unknown
TCGA-62-A46Y	Not Available##Not Available	30##25	256##256	74##74	Cisplatin##Navelbine	Complete Response##Complete Response	10##2	Chemotherapy##Chemotherapy			Complete Remission/Response
TCGA-86-8074									Not Available	Not Available	Unknown
TCGA-97-7547	Not Available##Not Available##Not Available##Not Available##Not Available	6##6##6##6##6	110##124##866##89##75	103##96##824##33##47	Cisplatin##Vinorelbine##Alimta##Vinorelbine##Cisplatin	Not Available##Not Available##Not Available##Not Available##Not Available	12##12##12##12##12	Chemotherapy##Chemotherapy##Chemotherapy##Chemotherapy##Chemotherapy	Progressive Disease##Progressive Disease	Not Available##Progressive Disease	Not Available
TCGA-L9-A5IP											Progressive Disease
TCGA-55-7903									Complete Remission/Response	Complete Remission/Response	Not Available
TCGA-86-8668									Complete Remission/Response	Complete Remission/Response	Complete Remission/Response
TCGA-55-6642									Complete Remission/Response	Complete Remission/Response	Not Available
TCGA-50-5931									Progressive Disease	Progressive Disease	Not Available
TCGA-97-7554	Not Available##Not Available	21##21	111##111	49##49	Alimta##Carboplatin	Not Available##Not Available	11##11	Chemotherapy##Chemotherapy	Not Available	Complete Remission/Response	Not Available
TCGA-64-5781	Not Available##Not Available##Not Available##Not Available##Not Available##Not Available	3##3##3##3##3##3	215##187##215##215##215##187	101##159##101##131##131##159	Gemcitabine##Bevacizumab##Cisplatin##Cisplatin##Gemcitabine##Bevacizumab	Not Available##Not Available##Not Available##Complete Response##Complete Response##Complete Response	5##5##5##5##5##5	Chemotherapy##Chemotherapy##Chemotherapy##Chemotherapy##Chemotherapy##Chemotherapy	Complete Remission/Response##Complete Remission/Response	Progressive Disease##Progressive Disease	Not Available
TCGA-50-6594									Progressive Disease	Progressive Disease	Not Available
TCGA-53-A4EZ	Not Available##Not Available	7##7	226##226	132##132	Cisplatin##Navelbine	Complete Response##Complete Response	3##3	Chemotherapy##Chemotherapy	Complete Remission/Response	Stable Disease	Not Applicable
TCGA-69-7978									Stable Disease	Unknown	Not Available
TCGA-86-7711	Not Available##Not Available	31##31	181##181	37##37	Cisplatin##Etoposide	Complete Response##Complete Response	10##10	Chemotherapy##Chemotherapy	Progressive Disease##Progressive Disease	Progressive Disease##Progressive Disease	Not Available
TCGA-80-5607									Not Available	Not Available	Not Available
TCGA-73-4670	Not Available##Not Available##Not Available##Not Available	15##15##15##15	54##110##110##110	33##33##54##33	taxol##carboplatin##alimta##Avastin	Not Available##Not Available##Not Available##Not Available	6##6##6##6	Chemotherapy##Chemotherapy##Chemotherapy##Chemotherapy	Not Available	Stable Disease	Not Available
TCGA-55-8513	Not Available##Not Available	28##28	460##Not Available	352##561	Tarceva##Alimta	Clinical Progressive Disease##Not Applicable	8##8	Chemotherapy##Chemotherapy	Stable Disease	Complete Remission/Response	Complete Remission/Response
TCGA-91-6849									Unknown	Unknown	Not Available
TCGA-55-A493											Unknown
TCGA-44-A479									Complete Remission/Response##Complete Remission/Response	Complete Remission/Response##Complete Remission/Response	Complete Remission/Response
TCGA-55-8621									Complete Remission/Response	Complete Remission/Response	Complete Remission/Response
TCGA-55-6982	Not Available##Not Available##Not Available	13##13##13	Not Available##Not Available##939	397##397##698	Gemzar##Navelbine##Tarceva	Clinical Progressive Disease##Clinical Progressive Disease##Clinical Progressive Disease	8##8##8	Chemotherapy##Chemotherapy##Chemotherapy	Progressive Disease	Progressive Disease	Not Available
TCGA-55-6970	Not Available##Not Available##Not Available	28##28##28	117##117##183	89##89##162	Cisplatin##VP-16##Taxotere	Stable Disease##Stable Disease##Stable Disease	3##3##3	Chemotherapy##Chemotherapy##Chemotherapy	Progressive Disease	Stable Disease	Not Available
TCGA-38-4628	Not Available##Not Available	9##14	1238##1238	1147##1147	Carboplatin##Taxol	Not Available##Not Available	12##7	Chemotherapy##Chemotherapy	Stable Disease	Complete Remission/Response	Not Available
TCGA-44-6774	Not Available##Not Available##Not Available	3##3##3	112##154##154	91##91##133	Cisplatin##Alimta##Carboplatin	Not Available##Not Available##Not Available	4##4##4	Chemotherapy##Chemotherapy##Chemotherapy	Not Available##Complete Remission/Response	Complete Remission/Response##Complete Remission/Response	Not Available
TCGA-67-3772											Not Available
TCGA-50-7109									Progressive Disease	Progressive Disease	Not Available
TCGA-97-8171	Not Available	19	Not Available	16	Tarceva	Not Available	6	Targeted Molecular therapy	Progressive Disease	Progressive Disease	Progressive Disease
TCGA-69-7760	Not Available##Not Available	25##2	110##110	47##47	Carboplatin##pemetrexed disodium	Not Available##Not Available	1##2	Chemotherapy##Chemotherapy	Not Available	Not Available	Not Available
TCGA-69-8253	Not Available##Not Available	1##1	Not Available##Not Available	55##55	Cisplatin##Pemetrexed	Not Applicable##Not Applicable	6##6	Chemotherapy##Chemotherapy	Complete Remission/Response	Complete Remission/Response	Unknown
TCGA-86-8669	Not Available##Not Available	2##2	938##938	854##854	Cisplatin##Etoposide	Complete Response##Complete Response	10##10	Chemotherapy##Chemotherapy	Complete Remission/Response	Complete Remission/Response	Unknown
TCGA-44-3396	Not Available##Not Available	22##22	192##192	129##129	Carboplatin##Alimta	Not Available##Not Available	10##10	Chemotherapy##Chemotherapy	Complete Remission/Response##Complete Remission/Response	Complete Remission/Response##Complete Remission/Response	Not Available
TCGA-35-4123									Not Applicable	Not Available	Not Available
TCGA-75-5147									Complete Remission/Response##Complete Remission/Response	Complete Remission/Response##Complete Remission/Response	Not Available
TCGA-78-7158	Not Available##Not Available	15##29	103##103	54##54	Carboplatin##Paclitaxel	Not Available##Not Available	9##9	Chemotherapy##Chemotherapy	Not Available	Progressive Disease	Not Available
TCGA-44-6779	Not Available##Not Available##Not Available##Not Available	12##12##12##12	141##303##141##435	77##257##77##391	Carboplatin##Taxotere##Taxol##Gemcitabine	Not Available##Not Available##Not Available##Not Available	9##9##9##9	Chemotherapy##Chemotherapy##Chemotherapy##Chemotherapy	Not Available	Progressive Disease	Not Available
TCGA-62-A46P											Complete Remission/Response
TCGA-49-6743	Not Available##Not Available##Not Available	10##23##23	140##140##140	18##48##48	Cisplatin##Pemetrexed##Bevacizumab	Not Available##Not Available##Not Available	8##9##9	Chemotherapy##Chemotherapy##Chemotherapy	Complete Remission/Response##Complete Remission/Response	Complete Remission/Response##Complete Remission/Response	Not Available
TCGA-05-4430									Complete Remission/Response	Not Applicable	Not Available
TCGA-86-8075	Not Available##Not Available##Not Available	25##25##25	364##364##Not Available	201##201##388	Etoposide##Cisplatin##Gefitinib	Complete Response##Complete Response##Not Applicable	3##3##3	Chemotherapy##Chemotherapy##Targeted Molecular therapy	Not Applicable##Complete Remission/Response	Complete Remission/Response##Complete Remission/Response	Unknown
TCGA-05-4415									Progressive Disease	Progressive Disease	Not Available
TCGA-35-3615									Not Applicable	Not Available	Not Available
TCGA-05-5715											Not Available
TCGA-97-8176	Not Available##Not Available##Not Available##Not Available##Not Available	5##5##5##3##3	161##417##417##417##417	77##77##77##77##77	CARBOplatin##ALIMTA##B12##Neulasta##Xgeva	Partial Response##Partial Response##Partial Response##Unknown##Unknown	10##10##10##10##10	Chemotherapy##Chemotherapy##Ancillary##Ancillary##Ancillary	Progressive Disease	Stable Disease	Unknown
TCGA-69-A59K	Not Available##Not Available	18##18	135##135	72##72	cisplatin##pemetrexed	Stable Disease##Stable Disease	2##2	Chemotherapy##Chemotherapy	Not Applicable##Not Applicable	Stable Disease##Stable Disease	Stable Disease
TCGA-55-8510									Complete Remission/Response	Complete Remission/Response	Complete Remission/Response
TCGA-44-7662									Complete Remission/Response	Complete Remission/Response	Not Available
TCGA-05-5425	Not Available##Not Available##Not Available##Not Available	5##5##5##5	761##761##669##Not Available	700##700##608##792	Paclitaxel##Carboplatin##Gefitinib##Erlotinib	Clinical Progressive Disease##Clinical Progressive Disease##Clinical Progressive Disease##Not Applicable	12##12##12##12	Chemotherapy##Chemotherapy##Immunotherapy##Immunotherapy	Progressive Disease	Not Applicable	Not Available
TCGA-NJ-A4YP									Stable Disease	Not Available	Stable Disease
TCGA-44-2655									Complete Remission/Response##Not Available##Complete Remission/Response	Complete Remission/Response##Complete Remission/Response##Complete Remission/Response	Not Available
TCGA-78-7145	Not Available##Not Available##Not Available##Not Available##Not Available	23##23##23##23##5	Not Available##547##685##161##161	716##440##605##28##28	Not Available##Docetaxel##Gefitinib##Cisplatin##Gemcitabine	Not Available##Not Available##Not Available##Not Available##Not Available	9##9##9##9##10	Other, specify in notes##Chemotherapy##Targeted Molecular therapy##Chemotherapy##Chemotherapy	Progressive Disease	Not Available	Not Available
TCGA-50-5942									Stable Disease##Unknown	Stable Disease##Stable Disease	Not Available
TCGA-05-4417									Partial Remission/Response	Partial Remission/Response	Not Available
TCGA-93-A4JO											Not Applicable
TCGA-55-7994	Not Available##Not Available	28##28	121##121	56##56	Carboplatin##Taxol	Complete Response##Complete Response	8##8	Chemotherapy##Chemotherapy	Complete Remission/Response	Complete Remission/Response	Complete Remission/Response
TCGA-L4-A4E5									Complete Remission/Response	Complete Remission/Response	Complete Remission/Response
TCGA-86-8280	Not Available##Not Available	2##2	129##129	16##16	Cisplatin##Etoposide	Complete Response##Complete Response	10##10	Chemotherapy##Chemotherapy	Complete Remission/Response	Complete Remission/Response	Complete Remission/Response
TCGA-86-A4D0	Not Available##Not Available	9##9	80##80	76##76	Etoposide##Cisplatin	Complete Response##Complete Response	12##12	Chemotherapy##Chemotherapy	Complete Remission/Response	Complete Remission/Response	Unknown
TCGA-67-4679											Not Available
TCGA-05-4389									Complete Remission/Response	Not Applicable	Not Available
TCGA-78-7147									Progressive Disease	Not Available	Not Available
TCGA-75-7027									Not Available##Unknown	Complete Remission/Response##Complete Remission/Response	Not Available
TCGA-86-7953									Complete Remission/Response##Complete Remission/Response	Complete Remission/Response##Complete Remission/Response	Not Available
TCGA-55-7995	Not Available##Not Available	26##26	525##525	483##483	Carboplatin##Paclitaxel	Complete Response##Complete Response	9##9	Chemotherapy##Chemotherapy	Complete Remission/Response	Complete Remission/Response	Unknown
TCGA-44-A47G									Complete Remission/Response	Complete Remission/Response	Complete Remission/Response
TCGA-99-7458	Not Available	9	323	53	Tarceva (Erlotinib)	Not Available	1	Chemotherapy	Not Available##Stable Disease	Not Available##Stable Disease	Not Available
TCGA-05-4249									Complete Remission/Response	Not Applicable	Not Available
TCGA-73-7499									Complete Remission/Response##Complete Remission/Response	Complete Remission/Response##Complete Remission/Response	Complete Remission/Response
TCGA-62-A46U	Not Available##Not Available	30##25	161##161	71##71	Carboplatin##Navelbine	Complete Response##Complete Response	10##2	Chemotherapy##Chemotherapy	Complete Remission/Response	Complete Remission/Response	Complete Remission/Response
TCGA-MP-A5C7									Complete Remission/Response##Complete Remission/Response	Complete Remission/Response##Complete Remission/Response	Complete Remission/Response
TCGA-69-7974	Not Available##Not Available##Not Available	9##9##9	54##96##96	33##33##75	Cisplatin##Pemetrexed##Carboplatin	Unknown##Clinical Progressive Disease##Clinical Progressive Disease	4##4##4	Chemotherapy##Chemotherapy##Chemotherapy	Progressive Disease	Progressive Disease	Not Available
TCGA-55-6543									Complete Remission/Response	Complete Remission/Response	Not Available
TCGA-55-8514									Complete Remission/Response	Complete Remission/Response	Complete Remission/Response
TCGA-49-AARN											Complete Remission/Response
TCGA-78-7150	Not Available##Not Available##Not Available	28##28##28	397##397##642	285##285##607	Carboplatin##Gemcitabine##Paclitaxel	Not Available##Not Available##Not Available	9##9##9	Chemotherapy##Chemotherapy##Chemotherapy	Not Available	Not Available	Not Available
TCGA-49-4506									Progressive Disease	Complete Remission/Response	Not Available
TCGA-55-1596	Not Available##Not Available	22##22	Not Available##Not Available	34##34	Carboplatin##Taxol	Complete Response##Complete Response	2##2	Chemotherapy##Chemotherapy	Complete Remission/Response	Complete Remission/Response	Not Available
TCGA-95-A4VN									Stable Disease	Stable Disease	Stable Disease
TCGA-50-5044									Progressive Disease	Progressive Disease	Not Available
TCGA-05-4427	Not Available##Not Available	5##5	122##122	61##61	Cisplatin##Vinorelbine	Complete Response##Complete Response	12##12	Chemotherapy##Chemotherapy	Complete Remission/Response	Complete Remission/Response	Not Available
TCGA-86-8056									Unknown	Unknown	Complete Remission/Response
TCGA-78-7155	Not Available##Not Available	21##5	Not Available##253	253##253	Carboplatin##Gemcitabine	Not Available##Not Available	9##10	Chemotherapy##Chemotherapy	Progressive Disease	Not Available	Not Available
TCGA-44-8117	Not Available##Not Available	13##13	176##133	113##113	Cisplatin##Docetaxel	Complete Response##Complete Response	6##6	Chemotherapy##Chemotherapy	Complete Remission/Response	Complete Remission/Response	Complete Remission/Response
TCGA-05-4433									Complete Remission/Response	Not Applicable	Not Available
TCGA-97-A4M1									Complete Remission/Response	Complete Remission/Response	Complete Remission/Response
TCGA-NJ-A4YG									Stable Disease##Stable Disease	Stable Disease##Stable Disease	Not Applicable
TCGA-50-5068	Not Available	16	140	99	Taxol	Clinical Progressive Disease	5	Chemotherapy	Progressive Disease	Progressive Disease	Not Available
TCGA-49-6744	Not Available	23	108	16	Not Available	Not Available	9	Chemotherapy	Complete Remission/Response##Complete Remission/Response	Complete Remission/Response##Complete Remission/Response	Not Available
TCGA-64-1680	Not Available	16	Not Available	Not Available	Not Available	Not Available	11	Chemotherapy	Not Available	Complete Remission/Response	Not Available
TCGA-86-7713	Not Available##Not Available	27##27	182##182	29##29	Etoposide##Cisplatin	Complete Response##Complete Response	9##9	Chemotherapy##Chemotherapy	Complete Remission/Response##Complete Remission/Response	Complete Remission/Response##Complete Remission/Response	Not Available
TCGA-78-7542									Not Available	Not Available	Not Available
TCGA-38-4631									Not Available	Progressive Disease	Not Available
TCGA-38-4627									Not Available	Complete Remission/Response	Not Available
TCGA-73-4676	Not Available##Not Available##Not Available##Not Available	2##2##2##2	66##66##-40##-40	45##45##-74##-74	Cisplatin##Docetaxel##Cisplatin##Docetaxel	Not Available##Not Available##Not Available##Not Available	6##6##6##6	Chemotherapy##Chemotherapy##Chemotherapy##Chemotherapy	Not Available##Unknown	Not Available##Unknown	Not Available
TCGA-73-4675	Not Available##Not Available##Not Available##Not Available##Not Available##Not Available##Not Available	17##17##17##17##17##17##17	482##117##104##483##483##483##676	110##27##27##459##459##459##592	Carboplatin##Alimta##Cisplatin##Carboplatin##Taxotere##Avastin##Tarceva	Complete Response##Complete Response##Complete Response##Stable Disease##Stable Disease##Stable Disease##Clinical Progressive Disease	3##3##3##3##3##3##3	Chemotherapy##Chemotherapy##Chemotherapy##Chemotherapy##Chemotherapy##Chemotherapy##Chemotherapy	Not Available##Progressive Disease	Not Available##Progressive Disease	Not Available
TCGA-97-A4M6									Complete Remission/Response	Complete Remission/Response	Complete Remission/Response
TCGA-NJ-A4YF									Stable Disease	Stable Disease	Not Applicable
TCGA-62-A46O											Complete Remission/Response
TCGA-91-6830									Unknown	Unknown	Not Available
TCGA-MP-A4SV											Complete Remission/Response
TCGA-69-7763									Not Available	Not Available	Not Available
TCGA-69-7764									Not Available	Not Available	Not Available
TCGA-50-5072	Not Available##Not Available##Not Available##Not Available	22##23##16##16	68##68##182##182	22##22##121##121	Cisplatin##TAXOTERE##Carboplatin##Taxol	Not Available##Not Available##Clinical Progressive Disease##Clinical Progressive Disease	9##9##5##5	Chemotherapy##Chemotherapy##Chemotherapy##Chemotherapy	Progressive Disease	Progressive Disease	Not Available
TCGA-93-8067									Complete Remission/Response	Complete Remission/Response	Complete Remission/Response
TCGA-05-4425	Not Available##Not Available	5##5	153##153	31##31	Cisplatin##Vinorelbine	Unknown##Unknown	12##12	Chemotherapy##Chemotherapy			Not Available
TCGA-97-7938									Complete Remission/Response	Complete Remission/Response	Not Available
TCGA-55-5899	Not Available##Not Available	15##15	208##208	146##146	Carboplatin##Taxol	Complete Response##Complete Response	5##5	Chemotherapy##Chemotherapy	Complete Remission/Response	Complete Remission/Response	Not Available
TCGA-86-6562	Not Available##Not Available	28##28	253##253	27##27	Vinblastine##Cisplatin	Not Available##Not Available	3##3	Chemotherapy##Chemotherapy	Progressive Disease	Progressive Disease	Not Available
TCGA-97-8547	Not Available##Not Available##Not Available	27##27##27	111##111##Not Available	47##47##124	Taxol##Carboplatin##TARCEVA	Complete Response##Complete Response##Not Applicable	9##9##9	Chemotherapy##Chemotherapy##Not Available	Complete Remission/Response	Complete Remission/Response	Complete Remission/Response
TCGA-44-5645									Complete Remission/Response##Complete Remission/Response	Complete Remission/Response##Complete Remission/Response	Not Available
TCGA-93-A4JP	Not Available	18	101	17	Carboplatin	Partial Response	9	Chemotherapy	Progressive Disease	Partial Remission/Response	Partial Remission/Response
TCGA-97-A4M3									Complete Remission/Response	Complete Remission/Response	Complete Remission/Response
TCGA-44-6146	Not Available##Not Available##Not Available	7##7##7	44##107##107	44##44##66	Cisplatin##Alimta##Carboplatin	Not Available##Not Available##Not Available	6##6##6	Chemotherapy##Chemotherapy##Chemotherapy	Not Available##Unknown	Complete Remission/Response##Not Available	Not Available
TCGA-05-4426									Complete Remission/Response	Complete Remission/Response	Not Available
TCGA-78-7148									Not Available	Not Available	Not Available
TCGA-97-7941									Not Available	Complete Remission/Response	Not Available
TCGA-78-7167									Progressive Disease	Not Available	Not Available
TCGA-44-A47B									Complete Remission/Response	Complete Remission/Response	Complete Remission/Response
TCGA-05-4405									Complete Remission/Response	Not Applicable	Not Available
TCGA-44-A47A									Progressive Disease##Not Applicable	Complete Remission/Response##Complete Remission/Response	Complete Remission/Response
TCGA-86-7954	Not Available##Not Available	28##28	81##81	55##55	Carboplatin##Taxol	Complete Response##Complete Response	3##3	Chemotherapy##Chemotherapy	Complete Remission/Response	Complete Remission/Response	Not Available
TCGA-78-7220									Not Available	Not Available	Not Available
TCGA-05-4395											Not Available
TCGA-55-7911									Complete Remission/Response	Complete Remission/Response	Not Available
TCGA-78-7153									Not Available##Unknown	Not Available##Complete Remission/Response	Not Available
TCGA-75-5125									Complete Remission/Response##Progressive Disease	Complete Remission/Response##Complete Remission/Response	Not Available
TCGA-J2-8194	Not Available##Not Available##Not Available##Not Available##Not Available##Not Available	6##6##7##7##7##7	Not Available##Not Available##584##584##640##Not Available	72##72##546##546##597##663	carboplatin##alimta##Carboplatin##Gemcitabine##Doxetaxol##Erlotinib	Not Available##Not Available##Clinical Progressive Disease##Clinical Progressive Disease##Stable Disease##Not Applicable	6##6##1##1##1##1	Chemotherapy##Chemotherapy##Chemotherapy##Chemotherapy##Chemotherapy##Targeted Molecular therapy	Partial Remission/Response	Progressive Disease	Unknown
TCGA-38-7271	Not Available##Not Available##Not Available	10##10##10	574##371##623	574##329##574	Carboplatin##Cisplatin##Alimta	Not Available##Not Available##Not Available	11##11##11	Chemotherapy##Chemotherapy##Chemotherapy	Progressive Disease##Stable Disease##Progressive Disease	Not Available##Complete Remission/Response##Not Available	Not Available
TCGA-44-3919									Complete Remission/Response##Progressive Disease##Not Applicable	Complete Remission/Response##Complete Remission/Response##Complete Remission/Response	Not Available
TCGA-38-4632	Not Available##Not Available##Not Available##Not Available	13##13##14##14	1169##802##1169##802	1136##679##1127##679	Carboplatin##gemcitabine##CPT-11##Paclitaxel	Not Available##Not Available##Not Available##Not Available	12##12##7##7	Chemotherapy##Chemotherapy##Chemotherapy##Chemotherapy	Progressive Disease##Stable Disease	Complete Remission/Response##Complete Remission/Response	Not Available
TCGA-86-8673									Complete Remission/Response##Complete Remission/Response	Complete Remission/Response##Complete Remission/Response	Not Available
TCGA-97-A4M5									Complete Remission/Response	Complete Remission/Response	Complete Remission/Response
TCGA-91-A4BD									Complete Remission/Response	Complete Remission/Response	Complete Remission/Response
TCGA-55-7281	Not Available##Not Available##Not Available##Not Available##Not Available##Not Available	28##28##28##28##28##28	474##579##579##Not Available##Not Available##Not Available	424##508##508##712##712##712	Carboplatin##Carboplatin##Alimta##Carboplatin##Taxol##Avastin	Clinical Progressive Disease##Clinical Progressive Disease##Clinical Progressive Disease##Partial Response##Partial Response##Partial Response	8##8##8##8##8##8	Chemotherapy##Chemotherapy##Chemotherapy##Chemotherapy##Chemotherapy##Chemotherapy	Partial Remission/Response	Complete Remission/Response	Not Available
TCGA-MP-A4TD	Not Available##Not Available	18##18	165##165	75##75	Cisplatin##Gemcitabine	Complete Response##Complete Response	3##3	Chemotherapy##Chemotherapy			Complete Remission/Response
TCGA-44-3398									Complete Remission/Response##Complete Remission/Response	Complete Remission/Response##Complete Remission/Response	Not Available
TCGA-55-1595									Not Available	Complete Remission/Response	Not Available
TCGA-62-A471	Not Available##Not Available##Not Available	30##25##25	115##115##115	41##41##41	Cisplatin##Vinorelbine##Gemcitabine	Complete Response##Complete Response##Complete Response	10##2##2	Chemotherapy##Chemotherapy##Chemotherapy	Complete Remission/Response	Complete Remission/Response	Complete Remission/Response
TCGA-44-8120									Complete Remission/Response	Complete Remission/Response	Complete Remission/Response
TCGA-05-4424	Not Available	5	Not Available	699	Erlotinib	Not Applicable	12	Immunotherapy	Partial Remission/Response	Progressive Disease	Not Available
TCGA-55-6987									Complete Remission/Response	Complete Remission/Response	Not Available
TCGA-44-5644									Complete Remission/Response##Complete Remission/Response	Complete Remission/Response##Complete Remission/Response	Not Available
TCGA-91-6836									Complete Remission/Response	Complete Remission/Response	Not Available
TCGA-55-6978									Progressive Disease	Progressive Disease	Not Available
TCGA-44-4112	Not Available##Not Available	11##11	142##142	78##78	Cisplatin##Alimta	Not Available##Not Available	7##7	Chemotherapy##Chemotherapy	Complete Remission/Response##Stable Disease##Not Evaluated	Complete Remission/Response##Not Available##Not Available	Not Available
TCGA-05-4396											Not Available
TCGA-49-AAQV											Complete Remission/Response
TCGA-95-7567	Not Available##Not Available	31##6	149##149	79##89	Cisplatin##DOCETAXEL	Not Available##Not Available	1##2	Chemotherapy##Chemotherapy	Not Available##Complete Remission/Response	Stable Disease##Stable Disease	Not Available
TCGA-44-6145									Complete Remission/Response##Complete Remission/Response	Complete Remission/Response##Complete Remission/Response	Not Available
TCGA-MP-A4TE									Progressive Disease##Unknown	Complete Remission/Response##Complete Remission/Response	Complete Remission/Response
TCGA-53-7624	Not Available##Not Available##Not Available##Not Available##Not Available##Not Available##Not Available##Not Available##Not Available##Not Available	31##31##31##31##31##31##31##31##31##31	966##922##980##861##782##186##186##490##490##490	924##880##980##803##726##66##66##339##339##339	Irinotecan##Erlotinib##Abraxane##Docetaxel##Gemcitabine##Cisplatin##Vinorelbine##Carboplatinum##Bevacizumab##Pemetrexed	Clinical Progressive Disease##Clinical Progressive Disease##Clinical Progressive Disease##Clinical Progressive Disease##Clinical Progressive Disease##Clinical Progressive Disease##Clinical Progressive Disease##Clinical Progressive Disease##Clinical Progressive Disease##Clinical Progressive Disease	1##1##1##1##1##1##1##1##1##1	Chemotherapy##Chemotherapy##Chemotherapy##Chemotherapy##Chemotherapy##Chemotherapy##Chemotherapy##Chemotherapy##Chemotherapy##Chemotherapy	Progressive Disease	Progressive Disease	Not Available
TCGA-62-A470											Complete Remission/Response
TCGA-86-8585									Complete Remission/Response	Complete Remission/Response	Complete Remission/Response
TCGA-44-6776									Complete Remission/Response##Complete Remission/Response	Complete Remission/Response##Complete Remission/Response	Not Available
TCGA-86-8674	Not Available##Not Available	9##9	81##81	57##57	Vinblastine##Cisplatin	Clinical Progressive Disease##Clinical Progressive Disease	4##4	Chemotherapy##Chemotherapy	Progressive Disease##Complete Remission/Response	Complete Remission/Response##Complete Remission/Response	Complete Remission/Response
TCGA-75-5126									Progressive Disease	Partial Remission/Response	Not Available
TCGA-91-6828									Not Available	Complete Remission/Response	Not Available
TCGA-05-5428	Not Available##Not Available	30##5	153##153	62##62	Cisplatin##Vinorelbine	Complete Response##Complete Response	10##12	Chemotherapy##Chemotherapy	Complete Remission/Response	Complete Remission/Response	Not Available
TCGA-62-A46S	Not Available##Not Available	31##25	198##198	78##78	Tarceva##Placebo	Unknown##Unknown	10##2	Targeted Molecular therapy##Targeted Molecular therapy			Complete Remission/Response
TCGA-55-7907									Progressive Disease	Complete Remission/Response	Not Available
TCGA-50-8459	Not Available##Not Available##Not Available	26##26##26	147##147##147	76##76##76	ALIMTA##Cisplatin##Avastin	Complete Response##Complete Response##Complete Response	4##4##4	Chemotherapy##Chemotherapy##Chemotherapy	Progressive Disease##Progressive Disease	Progressive Disease##Progressive Disease	Progressive Disease
TCGA-67-3774											Not Available
TCGA-55-8511									Progressive Disease	Complete Remission/Response	Complete Remission/Response
TCGA-05-4410											Not Available
TCGA-38-A44F									Unknown	Not Available	Complete Remission/Response
TCGA-44-5643	Not Available##Not Available##Not Available	14##14##14	Not Available##208##208	223##131##131	Tarceva##Taxol##Carboplatin	Not Available##Not Available##Not Available	6##6##6	Chemotherapy##Chemotherapy##Chemotherapy	Not Available##Complete Remission/Response	Not Available##Not Available	Not Available
TCGA-55-7576	Not Available##Not Available	17##17	168##168	104##104	Alimta##Cisplatin	Complete Response##Complete Response	7##7	Chemotherapy##Chemotherapy	Complete Remission/Response	Complete Remission/Response	Not Available
TCGA-55-1592									Progressive Disease	Complete Remission/Response	Not Available
TCGA-55-8508	Not Available##Not Available	3##3	120##120	57##57	Cisplatin##Pemetrexed	Complete Response##Complete Response	10##10	Chemotherapy##Chemotherapy	Complete Remission/Response	Complete Remission/Response	Complete Remission/Response
TCGA-44-7671									Complete Remission/Response##Unknown	Complete Remission/Response##Complete Remission/Response	Not Available
TCGA-67-3771											Not Available
TCGA-49-AARQ									Complete Remission/Response	Complete Remission/Response	Complete Remission/Response
TCGA-49-6742	Not Available##Not Available##Not Available##Not Available	9##23##23##26	184##184##184##396	31##31##31##335	Alimta##Pemetrexed##Cisplatin##MDX-1106 clinical trial	Not Available##Not Available##Not Available##Not Available	8##9##9##10	Chemotherapy##Chemotherapy##Chemotherapy##Immunotherapy	Not Available##Progressive Disease	Progressive Disease##Progressive Disease	Not Available
TCGA-97-8177	Not Available##Not Available##Not Available	14##14##19	Not Available##Not Available##Not Available	93##93##205	Alimta##CARBOplatin##Tarceva	Not Available##Not Available##Not Available	6##6##6	Chemotherapy##Chemotherapy##Targeted Molecular therapy	Complete Remission/Response	Complete Remission/Response	Not Evaluated
TCGA-78-7143									Complete Remission/Response##Not Available	Not Available##Not Available	Not Available
TCGA-49-AARO									Stable Disease	Complete Remission/Response	Complete Remission/Response
TCGA-55-7283	Not Available##Not Available	21##21	386##386	83##83	Carboplatin##Alimta	Partial Response##Partial Response	8##8	Chemotherapy##Chemotherapy	Partial Remission/Response	Partial Remission/Response	Not Available
TCGA-05-4398	Not Available##Not Available	5##5	92##92	0##0	Carboplatin##Etoposide	Complete Response##Complete Response	12##12	Chemotherapy##Chemotherapy	Complete Remission/Response	Complete Remission/Response	Not Available
TCGA-78-7154									Not Available	Not Available	Not Available
TCGA-L4-A4E6									Complete Remission/Response	Complete Remission/Response	Complete Remission/Response
TCGA-55-8092									Progressive Disease	Complete Remission/Response	Complete Remission/Response
TCGA-97-7546	Not Available	15	Not Available	1255	Tarceva	Not Available	5	Chemotherapy	Not Evaluated	Progressive Disease	Not Available
TCGA-55-8203									Complete Remission/Response	Complete Remission/Response	Complete Remission/Response
TCGA-55-7913									Progressive Disease	Complete Remission/Response	Unknown
TCGA-78-7537									Not Available	Not Available	Not Available
TCGA-55-A494									Complete Remission/Response	Complete Remission/Response	Unknown
TCGA-NJ-A4YI									Stable Disease	Unknown	Not Applicable
TCGA-75-5146									Complete Remission/Response##Unknown	Complete Remission/Response##Complete Remission/Response	Not Available
TCGA-55-7816									Progressive Disease	Progressive Disease	Not Available
TCGA-73-4658									Complete Remission/Response	Complete Remission/Response	Not Available
TCGA-49-4494									Unknown	Complete Remission/Response	Not Available
TCGA-44-7670	Not Available##Not Available	19##19	165##165	88##88	Cisplatin##Docetaxel	Not Available##Not Available	1##1	Chemotherapy##Chemotherapy	Complete Remission/Response##Complete Remission/Response	Complete Remission/Response##Complete Remission/Response	Not Available
TCGA-99-8032											Complete Remission/Response
TCGA-86-8073									Complete Remission/Response	Complete Remission/Response	Complete Remission/Response
TCGA-49-4514									Not Available	Complete Remission/Response	Not Available
TCGA-49-AAR4	Not Available##Not Available	17##17	61##61	57##57	TAXOL##CARBOPLATIN	Partial Response##Partial Response	9##9	Chemotherapy##Chemotherapy			Stable Disease
TCGA-64-5778	Not Available	3	Not Available	1174	Tarceva	Clinical Progressive Disease	5	Chemotherapy	Complete Remission/Response##Progressive Disease##Progressive Disease	Complete Remission/Response##Complete Remission/Response##Complete Remission/Response	Not Available
TCGA-44-2656									Complete Remission/Response##Not Available##Complete Remission/Response	Complete Remission/Response##Complete Remission/Response##Complete Remission/Response	Not Available
TCGA-44-A4SS									Complete Remission/Response	Complete Remission/Response	Complete Remission/Response
TCGA-67-3770											Not Available
TCGA-69-8255									Unknown	Unknown	Unknown
TCGA-50-8457									Complete Remission/Response##Complete Remission/Response	Complete Remission/Response##Complete Remission/Response	Complete Remission/Response
TCGA-L9-A444									Complete Remission/Response	Complete Remission/Response	Complete Remission/Response
TCGA-44-7660	ASCI	24	141	78	recPRAME+AS15 ASCI	Clinical Progressive Disease	5	Vaccine	Progressive Disease##Stable Disease	Progressive Disease##Progressive Disease	Not Available
TCGA-55-7815	Not Available##Not Available	30##30	585##Not Available	493##706	Chemo, NOS##Chemo, NOS	Clinical Progressive Disease##Not Applicable	6##6	Chemotherapy##Chemotherapy	Progressive Disease##Progressive Disease	Complete Remission/Response##Complete Remission/Response	Not Available
TCGA-55-A48Z	Not Available##Not Available	30##30	202##202	58##58	Cisplatin##Alimta	Stable Disease##Stable Disease	4##4	Chemotherapy##Chemotherapy	Not Applicable	Stable Disease	Unknown
TCGA-J2-A4AE									Complete Remission/Response##Complete Remission/Response	Complete Remission/Response##Complete Remission/Response	Not Applicable
TCGA-44-2664									Complete Remission/Response##Complete Remission/Response##Complete Remission/Response##Complete Remission/Response	Complete Remission/Response##Complete Remission/Response##Complete Remission/Response##Complete Remission/Response	Not Available
TCGA-J2-8192	Not Available##Not Available##Not Available	6##6##16	Not Available##Not Available##Not Available	105##105##641	cisplatin##pemetrexed##Erlotinib	Not Available##Not Available##Not Available	6##6##4	Chemotherapy##Chemotherapy##Chemotherapy	Unknown	Progressive Disease	Unknown
TCGA-95-7039									Complete Remission/Response##Complete Remission/Response##Progressive Disease	Complete Remission/Response##Not Available##Complete Remission/Response	Not Available
TCGA-49-4505									Unknown	Complete Remission/Response	Not Available
TCGA-86-7714									Progressive Disease	Stable Disease	Not Available
TCGA-55-8301	Not Available##Not Available	30##30	Not Available##Not Available	261##261	Carboplatin##Taxol	Partial Response##Partial Response	1##1	Chemotherapy##Chemotherapy	Partial Remission/Response	Complete Remission/Response	Complete Remission/Response
TCGA-55-A4DG									Complete Remission/Response	Complete Remission/Response	Complete Remission/Response
TCGA-95-7948									Not Available##Complete Remission/Response	Not Available##Complete Remission/Response	Not Available
TCGA-95-A4VP	Not Available##Not Available	22##22	126##126	63##63	Carboplatin##Taxol	Stable Disease##Stable Disease	2##2	Chemotherapy##Chemotherapy	Stable Disease	Stable Disease	Stable Disease
TCGA-91-8497									Complete Remission/Response	Complete Remission/Response	Unknown
TCGA-55-A48X	Not Available##Not Available	30##30	160##150	66##66	Carboplatin##Alimta	Complete Response##Complete Response	6##6	Chemotherapy##Chemotherapy	Complete Remission/Response	Complete Remission/Response	Unknown
TCGA-50-5055	Not Available##Not Available##Not Available##Not Available##Not Available##Not Available	27##27##27##27##27##27	153##1284##1284##1522##1649##Not Available	31##1135##1135##1284##1522##1649	Not specified##CARBOPLATIN##PACLITAXEL##ALIMTA##TARCEVA##TAXOTERE	Clinical Progressive Disease##Clinical Progressive Disease##Clinical Progressive Disease##Clinical Progressive Disease##Clinical Progressive Disease##Clinical Progressive Disease	3##3##3##3##3##3	Chemotherapy##Chemotherapy##Chemotherapy##Not Available##Chemotherapy##Chemotherapy	Progressive Disease	Stable Disease	Not Available
TCGA-86-A4JF	Not Available##Not Available	6##6	171##536	31##444	Not Available##Not Available	Complete Response##Complete Response	12##12	Chemotherapy##Chemotherapy	Progressive Disease##Progressive Disease	Complete Remission/Response##Complete Remission/Response	Complete Remission/Response
TCGA-97-7937									Not Available	Stable Disease	Not Available
TCGA-38-4626									Not Available##Complete Remission/Response	Complete Remission/Response##Complete Remission/Response	Not Available
TCGA-MP-A4TK									Progressive Disease	Complete Remission/Response	Complete Remission/Response
TCGA-78-8662											Complete Remission/Response
TCGA-55-7227	Not Available##Not Available##Not Available	26##26##26	409##409##876	289##289##442	Carboplatin##Pemetrexed##Pemetrexed	Stable Disease##Stable Disease##Clinical Progressive Disease	9##9##9	Chemotherapy##Chemotherapy##Chemotherapy	Progressive Disease	Complete Remission/Response	Not Available
TCGA-73-7498	Not Available##Not Available##Not Available##Not Available##Not Available	31##31##31##20##20	110##68##110##131##131	47##47##68##47##47	Pemetrexed##Cisplatin##Carboplatin##pemetrexed##cisplatin	Complete Response##Unknown##Complete Response##Complete Response##Complete Response	5##5##5##9##9	Chemotherapy##Chemotherapy##Chemotherapy##Chemotherapy##Chemotherapy	Complete Remission/Response	Complete Remission/Response	Complete Remission/Response
TCGA-55-7914	Not Available##Not Available##Not Available	30##30##30	132##132##132	27##27##27	Carboplatin##Alimta##Avastin	Clinical Progressive Disease##Clinical Progressive Disease##Clinical Progressive Disease	4##4##4	Chemotherapy##Chemotherapy##Chemotherapy	Progressive Disease	Progressive Disease	Not Available
TCGA-55-7574	Not Available##Not Available##Not Available##Not Available	11##11##28##28	184##184##631##631	130##130##478##478	Carboplatin##Docetaxel##Topotecan##Avastin	Not Available##Not Available##Partial Response##Partial Response	1##1##8##8	Chemotherapy##Chemotherapy##Chemotherapy##Chemotherapy	Progressive Disease	Complete Remission/Response	Not Available
TCGA-86-A4P8	Not Available##Not Available	11##11	106##106	43##43	Cisplatin##Alimta	Complete Response##Complete Response	9##9	Chemotherapy##Chemotherapy	Complete Remission/Response##Complete Remission/Response	Unknown##Complete Remission/Response	Complete Remission/Response
TCGA-MN-A4N1									Complete Remission/Response	Complete Remission/Response	Complete Remission/Response
TCGA-49-AARR									Stable Disease	Complete Remission/Response	Complete Remission/Response
TCGA-55-8096									Progressive Disease	Complete Remission/Response	Unknown
TCGA-55-8207									Complete Remission/Response	Complete Remission/Response	Complete Remission/Response
TCGA-05-4418											Not Available
TCGA-44-2666									Not Available	Not Available	Not Available
TCGA-86-7955	Not Available##Not Available##Not Available##Not Available	12##12##12##12	274##274##922##922	27##27##823##823	Vepesid##Cisplatin##Gemcitabine##Cisplatin	Complete Response##Complete Response##Complete Response##Complete Response	3##3##8##8	Chemotherapy##Chemotherapy##Chemotherapy##Chemotherapy	Complete Remission/Response##Complete Remission/Response	Complete Remission/Response##Complete Remission/Response	Not Available
TCGA-49-4512	Not Available	9	Not Available	Not Available	Not Available	Not Available	8	Chemotherapy	Not Available	Progressive Disease	Not Available
TCGA-S2-AA1A									Complete Remission/Response	Complete Remission/Response	Complete Remission/Response
TCGA-75-6206									Complete Remission/Response##Complete Remission/Response	Complete Remission/Response##Complete Remission/Response	Not Available
TCGA-62-8394	Not Available##Not Available	5##21	124##124	54##54	Carboplatin##Gemcitabine	Unknown##Unknown	7##2	Chemotherapy##Chemotherapy			Complete Remission/Response
TCGA-75-6214									Progressive Disease##Progressive Disease	Complete Remission/Response##Complete Remission/Response	Not Available
TCGA-55-8204									Complete Remission/Response	Complete Remission/Response	Unknown
TCGA-50-6593									Progressive Disease	Progressive Disease	Not Available
TCGA-80-5611									Not Available##Not Available	Complete Remission/Response##Complete Remission/Response	Not Available
TCGA-55-8087									Complete Remission/Response	Complete Remission/Response	Complete Remission/Response
TCGA-55-8614									Complete Remission/Response	Complete Remission/Response	Complete Remission/Response
TCGA-86-8281									Not Available	Not Available	Complete Remission/Response
TCGA-MP-A4TI											Unknown
TCGA-78-7535	Not Available##Not Available	19##19	130##124	60##60	Cisplatin##Vinblastine	Not Available##Not Available	1##1	Chemotherapy##Chemotherapy	Progressive Disease	Stable Disease	Not Available
TCGA-91-6847									Stable Disease	Progressive Disease	Not Available
TCGA-50-6592									Progressive Disease	Progressive Disease	Not Available
TCGA-MP-A4SW											Complete Remission/Response
TCGA-69-7979									Stable Disease##Unknown	Stable Disease##Not Available	Not Available
TCGA-J2-A4AG									Complete Remission/Response##Complete Remission/Response	Complete Remission/Response##Complete Remission/Response	Complete Remission/Response
TCGA-49-4507	Not Available##Not Available##Not Available	2##18##6	110##110##Not Available	47##47##174	Taxol##Carboplatin##Gemcitabine	Not Available##Not Available##Not Available	2##7##10	Chemotherapy##Chemotherapy##Chemotherapy	Progressive Disease	Progressive Disease	Not Available
TCGA-MP-A4TC	Not Available##Not Available	18##18	25##25	25##25	Cisplatin##Navelbine	Complete Response##Complete Response	3##3	Chemotherapy##Chemotherapy			Complete Remission/Response
TCGA-50-5932									Progressive Disease	Progressive Disease	Not Available
TCGA-44-2657									Complete Remission/Response##Complete Remission/Response	Complete Remission/Response##Complete Remission/Response	Not Available
TCGA-44-7669	Not Available##Not Available##Not Available##Not Available	13##13##13##13	539##180##180##539	539##117##117##539	Carboplatin##Cisplatin##Alimta##Gemzar	Not Available##Not Available##Not Available##Not Available	1##1##1##1	Chemotherapy##Chemotherapy##Chemotherapy##Chemotherapy	Progressive Disease##Progressive Disease##Progressive Disease	Complete Remission/Response##Not Available##Not Available	Not Available
TCGA-MP-A4T4											Complete Remission/Response
TCGA-97-8179									Complete Remission/Response	Complete Remission/Response	Complete Remission/Response
TCGA-50-5051	Not Available##Not Available	15##15	123##123	62##62	Carboplatin##Taxol	Partial Response##Partial Response	5##5	Chemotherapy##Chemotherapy	Progressive Disease	Progressive Disease	Not Available
TCGA-71-6725	Not Available##Not Available	10##10	127##127	107##107	Cisplatin##Etoposide	Clinical Progressive Disease##Clinical Progressive Disease	3##3	Chemotherapy##Chemotherapy	Progressive Disease	Progressive Disease	Not Available
TCGA-44-3918	Not Available##Not Available	25##25	648##648	543##543	Carboplatin##Alimta	Not Available##Not Available	1##1	Chemotherapy##Chemotherapy	Complete Remission/Response##Stable Disease##Stable Disease	Complete Remission/Response##Not Available##Complete Remission/Response	Not Available
TCGA-50-8460									Complete Remission/Response	Complete Remission/Response	Unknown
TCGA-78-7540									Not Available##Unknown	Not Available##Complete Remission/Response	Not Available
TCGA-75-5122									Progressive Disease	Complete Remission/Response	Not Available
TCGA-55-6972									Complete Remission/Response	Complete Remission/Response	Not Available
TCGA-62-A472									Partial Remission/Response	Complete Remission/Response	Complete Remission/Response
TCGA-55-6975									Progressive Disease	Progressive Disease	Not Available
TCGA-73-4662									Complete Remission/Response##Complete Remission/Response	Complete Remission/Response##Complete Remission/Response	Not Available
TCGA-55-8091									Complete Remission/Response	Complete Remission/Response	Complete Remission/Response
TCGA-75-7025									Not Available##Complete Remission/Response	Complete Remission/Response##Complete Remission/Response	Not Available
TCGA-97-8175	Not Available##Not Available	19##19	Not Available##Not Available	472##472	Alimta##Cisplatin	Not Available##Not Available	6##6	Chemotherapy##Chemotherapy	Complete Remission/Response	Complete Remission/Response	Complete Remission/Response
TCGA-05-4402	Not Available##Not Available##Not Available	5##5##5	91##91##122	30##30##122	Carboplatin##Vinorelbine##Erlotinib	Complete Response##Complete Response##Complete Response	12##12##12	Chemotherapy##Chemotherapy##Immunotherapy	Complete Remission/Response	Complete Remission/Response	Not Available
TCGA-55-8094									Partial Remission/Response	Progressive Disease	Unknown
TCGA-49-4501	Not Available	6	694	664	Gemzar	Not Available	10	Chemotherapy	Progressive Disease	Complete Remission/Response	Not Available
TCGA-NJ-A55R									Stable Disease##Stable Disease	Stable Disease##Stable Disease	Stable Disease
TCGA-49-AAR3									Complete Remission/Response	Complete Remission/Response	Complete Remission/Response
TCGA-55-8619									Complete Remission/Response	Complete Remission/Response	Complete Remission/Response
TCGA-55-8302									Complete Remission/Response	Complete Remission/Response	Complete Remission/Response
TCGA-44-2659	Not Available##Not Available	20##20	101##101	39##39	Cisplatin##Alimta	Not Available##Not Available	10##10	Chemotherapy##Chemotherapy	Complete Remission/Response##Complete Remission/Response##Complete Remission/Response##Complete Remission/Response	Complete Remission/Response##Not Available##Complete Remission/Response##Complete Remission/Response	Not Available
TCGA-55-A4DF									Progressive Disease	Complete Remission/Response	Complete Remission/Response
TCGA-NJ-A55O									Stable Disease	Stable Disease	Stable Disease
TCGA-75-6205									Not Available	Complete Remission/Response	Not Available
TCGA-49-6761									Not Available	Complete Remission/Response	Not Available
TCGA-73-4659	Not Available##Not Available##Not Available##Not Available##Not Available##Not Available##Not Available##Not Available	3##3##3##3##3##3##3##3	609##581##581##657##452##494##406##298	602##539##546##624##410##473##312##257	Taxol##Gemcitabine##Cisplatin##CYC-116/Cyclocel##Vinorelbine##Docetoxel/Taxotere##Erlotonib##Alimta	Not Available##Not Available##Not Available##Not Available##Not Available##Not Available##Not Available##Not Available	12##12##12##12##12##12##12##12	Chemotherapy##Chemotherapy##Chemotherapy##Other, specify in notes##Chemotherapy##Chemotherapy##Targeted Molecular therapy##Chemotherapy	Progressive Disease##Progressive Disease##Progressive Disease	Not Available##Progressive Disease##Progressive Disease	Not Available
TCGA-78-7149									Not Available##Not Available	Complete Remission/Response##Complete Remission/Response	Not Available
TCGA-91-6831									Complete Remission/Response	Complete Remission/Response	Not Available
TCGA-55-6979	Not Available##Not Available	22##22	149##149	57##57	Carboplatin##Taxol	Clinical Progressive Disease##Clinical Progressive Disease	2##2	Chemotherapy##Chemotherapy	Progressive Disease	Progressive Disease	Not Available
TCGA-05-4390	Not Available##Not Available	5##5	92##92	61##61	Cisplatin##Vinorelbine	Complete Response##Complete Response	12##12	Chemotherapy##Chemotherapy	Complete Remission/Response	Progressive Disease	Not Available
TCGA-50-5933	Not Available##Not Available	17##17	210##210	189##189	Carboplatin##Taxol	Complete Response##Complete Response	5##5	Chemotherapy##Chemotherapy	Complete Remission/Response	Complete Remission/Response	Not Available
TCGA-55-7570									Complete Remission/Response	Complete Remission/Response	Not Available
TCGA-05-4384	Not Available##Not Available##Not Available##Not Available	5##5##5##5	153##153##426##426	61##61##395##245	Cisplatin##Vinorelbine##Cisplatin##Zoledronic acid	Clinical Progressive Disease##Clinical Progressive Disease##Clinical Progressive Disease##Clinical Progressive Disease	12##12##12##12	Chemotherapy##Chemotherapy##Chemotherapy##Ancillary	Progressive Disease	Progressive Disease	Not Available
TCGA-75-7030	Not Available##Not Available	17##17	Not Available##Not Available	Not Available##Not Available	Vinorelbine Tartrate##Cisplatin	Not Available##Not Available	11##11	Chemotherapy##Chemotherapy	Complete Remission/Response	Complete Remission/Response	Not Available
TCGA-69-7761	Not Available##Not Available	13##13	147##147	84##84	Carboplatin##Alimta	Not Available##Not Available	3##3	Chemotherapy##Chemotherapy	Not Available	Not Available	Not Available
TCGA-62-8402									Progressive Disease	Complete Remission/Response	Complete Remission/Response
TCGA-55-8620									Progressive Disease	Progressive Disease	Progressive Disease
TCGA-49-4510									Stable Disease	Stable Disease	Not Available
TCGA-50-5045									Progressive Disease	Progressive Disease	Not Available
TCGA-35-5375									Not Applicable	Not Available	Not Available
TCGA-55-8089									Complete Remission/Response	Complete Remission/Response	Unknown
TCGA-MP-A4TA											Complete Remission/Response
TCGA-05-4422											Not Available
TCGA-55-8615	Not Available##Not Available##Not Available##Not Available	30##30##30##30	Not Available##Not Available##324##416	89##89##234##234	Carboplatin##Taxol##Carboplatin##Alimta	Clinical Progressive Disease##Clinical Progressive Disease##Clinical Progressive Disease##Clinical Progressive Disease	1##1##1##1	Chemotherapy##Chemotherapy##Chemotherapy##Chemotherapy	Progressive Disease	Complete Remission/Response	Complete Remission/Response
TCGA-49-AAR2	Not Available	10	123	85	TAXOL	Complete Response	4	Chemotherapy	Complete Remission/Response	Complete Remission/Response	Complete Remission/Response
TCGA-55-6985									Not Available	Complete Remission/Response	Not Available
TCGA-MP-A4TH									Complete Remission/Response##Complete Remission/Response	Complete Remission/Response##Complete Remission/Response	Complete Remission/Response
TCGA-64-5815	Not Available##Not Available##Not Available##Not Available##Not Available##Not Available##Not Available##Not Available	2##2##2##2##3##3##3##3	103##103##188##188##132##132##195##195	93##93##146##146##83##83##146##146	Carboplatin##Gemzar##Alimta##Carboplatin##Gemcitabine##Carboplatin##Carboplatin##Almita	Not Available##Not Available##Not Available##Not Available##Complete Response##Complete Response##Complete Response##Complete Response	5##5##5##5##5##5##5##5	Chemotherapy##Chemotherapy##Chemotherapy##Chemotherapy##Chemotherapy##Chemotherapy##Chemotherapy##Chemotherapy	Complete Remission/Response##Unknown	Complete Remission/Response##Complete Remission/Response	Not Available
TCGA-93-A4JQ									Complete Remission/Response	Complete Remission/Response	Complete Remission/Response
TCGA-69-7973	Not Available##Not Available##Not Available##Not Available	9##9##9##9	63##63##132##132	63##63##91##91	Cisplatin##Taxotere##Cisplatin##Pemetrexed	Unknown##Unknown##Complete Response##Complete Response	4##4##4##4	Chemotherapy##Chemotherapy##Chemotherapy##Chemotherapy	Complete Remission/Response	Complete Remission/Response	Not Available
TCGA-97-7552									Complete Remission/Response##Complete Remission/Response	Not Available##Stable Disease	Not Available
TCGA-05-5423											Not Available
TCGA-55-A57B									Complete Remission/Response	Complete Remission/Response	Not Applicable
TCGA-55-8090									Progressive Disease	Complete Remission/Response	Complete Remission/Response
TCGA-L9-A443									Unknown	Complete Remission/Response	Complete Remission/Response
TCGA-55-7728									Complete Remission/Response	Complete Remission/Response	Not Available
TCGA-MP-A4T6											Complete Remission/Response
TCGA-50-6590	Not Available##Not Available	4##4	189##189	92##92	Paclitaxel##Carboplatin	Complete Response##Complete Response	6##6	Chemotherapy##Chemotherapy	Complete Remission/Response	Complete Remission/Response	Not Available
TCGA-MN-A4N4									Complete Remission/Response	Complete Remission/Response	Complete Remission/Response
TCGA-44-A4SU									Progressive Disease	Complete Remission/Response	Complete Remission/Response
TCGA-75-6211									Progressive Disease	Complete Remission/Response	Not Available
TCGA-55-6981	Not Available	30	Not Available	25	Chemo, NOS	Complete Response	1	Chemotherapy	Complete Remission/Response	Complete Remission/Response	Not Available
TCGA-55-8085									Complete Remission/Response	Complete Remission/Response	Complete Remission/Response
TCGA-44-7667									Complete Remission/Response##Complete Remission/Response	Complete Remission/Response##Complete Remission/Response	Not Available
TCGA-97-8552									Complete Remission/Response	Complete Remission/Response	Complete Remission/Response
TCGA-55-7724									Complete Remission/Response	Complete Remission/Response	Not Available
TCGA-75-6207									Not Available	Complete Remission/Response	Not Available
TCGA-L9-A8F4									Not Applicable	Not Applicable	Not Applicable
TCGA-55-7727									Complete Remission/Response	Complete Remission/Response	Not Available
TCGA-78-8640									Complete Remission/Response##Unknown	Complete Remission/Response##Complete Remission/Response	Complete Remission/Response
TCGA-78-7160	Not Available	14	Not Available	Not Available	Not Available	Not Available	10	Chemotherapy	Not Available##Unknown	Not Available##Complete Remission/Response	Not Available
TCGA-95-7043									Complete Remission/Response##Unknown##Progressive Disease	Complete Remission/Response##Not Available##Complete Remission/Response	Not Available
TCGA-91-6840									Not Available	Complete Remission/Response	Not Available
TCGA-93-A4JN	Not Available##Not Available	28##28	399##697	340##410	Belinostat##Carboplatin	Unknown##Stable Disease	8##8	Chemotherapy##Chemotherapy	Stable Disease	Stable Disease	Stable Disease
TCGA-55-6971									Complete Remission/Response	Complete Remission/Response	Not Available
TCGA-50-5066	Not Available##Not Available##Not Available	15##15##15	567##567##567	508##508##508	Carboplatin##Taxol##Avastin	Stable Disease##Stable Disease##Stable Disease	5##5##5	Chemotherapy##Chemotherapy##Chemotherapy	Progressive Disease##Complete Remission/Response	Complete Remission/Response##Complete Remission/Response	Not Available
TCGA-97-A4M0									Complete Remission/Response	Complete Remission/Response	Complete Remission/Response
TCGA-55-6986									Complete Remission/Response	Complete Remission/Response	Not Available
TCGA-86-8279	Not Available##Not Available	25##25	119##119	28##28	Etoposide##Cisplatin	Complete Response##Complete Response	3##3	Chemotherapy##Chemotherapy	Complete Remission/Response##Complete Remission/Response	Complete Remission/Response##Complete Remission/Response	Complete Remission/Response
TCGA-62-8398	Not Available##Not Available	5##21	113##113	41##41	Carboplatin##Vinorelbin	Complete Response##Complete Response	7##2	Chemotherapy##Chemotherapy			Complete Remission/Response
TCGA-73-4677									Not Available	Stable Disease	Not Available
TCGA-78-7633									Not Available##Progressive Disease	Not Available##Complete Remission/Response	Not Available
TCGA-73-A9RS	Not Available##Not Available##Not Available##Not Available##Not Available##Not Available	17##17##17##17##17##17	186##186##186##242##284##Not Available	130##130##130##200##242##284	carboplatin##paclitaxel##bevacizumab##pemetrexed##docetaxel##gemcitabine	Clinical Progressive Disease##Clinical Progressive Disease##Clinical Progressive Disease##Clinical Progressive Disease##Clinical Progressive Disease##Not Applicable	6##6##6##6##6##6	Chemotherapy##Chemotherapy##Immunotherapy##Chemotherapy##Chemotherapy##Chemotherapy	Progressive Disease	Progressive Disease	Progressive Disease
TCGA-86-7701	Not Available##Not Available##Tyrosine kinase inhibitor##Not Available##Not Available##Not Available##Not Available##Not Available	31##31##9##9##9##9##9##9	207##207##601##601##601##Not Available##Not Available##Not Available	27##27##454##454##454##706##936##936	Etoposide##Cisplatin##Not Available##Docetaxel##Zoledronic acid##Zoledronic acid##Gemcitabine##Docetaxel	Complete Response##Complete Response##Stable Disease##Stable Disease##Stable Disease##Not Applicable##Not Applicable##Not Applicable	10##10##4##4##4##4##4##4	Chemotherapy##Chemotherapy##Chemotherapy##Chemotherapy##Ancillary##Ancillary##Chemotherapy##Chemotherapy	Stable Disease##Progressive Disease	Complete Remission/Response##Complete Remission/Response	Not Available
TCGA-64-1676									Complete Remission/Response	Complete Remission/Response	Not Available
TCGA-50-6673									Unknown	Unknown	Not Available
TCGA-55-6980									Complete Remission/Response	Complete Remission/Response	Not Available
TCGA-55-1594											Not Available
TCGA-55-8506											Not Applicable
TCGA-99-8028									Complete Remission/Response	Complete Remission/Response	Not Available
TCGA-44-6778									Complete Remission/Response##Complete Remission/Response	Complete Remission/Response##Complete Remission/Response	Not Available
TCGA-55-A492									Complete Remission/Response	Complete Remission/Response	Unknown
TCGA-55-6712	Not Available##Not Available	13##13	164##164	55##55	Carboplatin##Taxol	Clinical Progressive Disease##Clinical Progressive Disease	8##8	Chemotherapy##Chemotherapy	Progressive Disease	Progressive Disease	Not Available
TCGA-67-6217	Not Available	11	443	399	Tarceva	Not Available	7	Chemotherapy	Progressive Disease	Progressive Disease	Not Available
TCGA-97-7553									Not Available	Complete Remission/Response	Not Available
TCGA-64-1679	Not Available##Not Available	21##21	139##139	55##55	Gemcitabine##Cisplatin	Not Available##Not Available	12##12	Chemotherapy##Chemotherapy	Not Available##Complete Remission/Response	Complete Remission/Response##Complete Remission/Response	Not Available
TCGA-55-8512									Progressive Disease	Progressive Disease	Not Applicable
TCGA-49-6745	Not Available	23	156	64	Not Available	Not Available	9	Chemotherapy	Not Available	Not Available	Not Available
TCGA-55-A48Y	Not Available##Not Available	30##30	163##163	91##91	Carboplatin##Alimta	Complete Response##Complete Response	4##4	Chemotherapy##Chemotherapy	Complete Remission/Response	Complete Remission/Response	Unknown
TCGA-05-4245									Complete Remission/Response	Not Applicable	Not Available
TCGA-97-8172									Complete Remission/Response	Complete Remission/Response	Complete Remission/Response
TCGA-64-1678	Not Available##Not Available	15##15	132##132	69##69	Paclitaxel##Carboplatin	Not Available##Not Available	11##11	Chemotherapy##Chemotherapy	Complete Remission/Response	Complete Remission/Response	Not Available
TCGA-62-A46R											Complete Remission/Response
TCGA-55-7284									Progressive Disease	Complete Remission/Response	Unknown
TCGA-55-6968	Not Available	30	Not Available	13	Not Available	Stable Disease	1	Chemotherapy	Stable Disease	Stable Disease	Not Available
TCGA-44-7672									Complete Remission/Response##Complete Remission/Response	Complete Remission/Response##Complete Remission/Response	Not Available
TCGA-83-5908									Stable Disease	Stable Disease	Not Available
TCGA-49-AAR9											Progressive Disease
TCGA-05-4382									Complete Remission/Response	Complete Remission/Response	Not Available
TCGA-86-8671	Not Available##Not Available	2##2	104##104	18##18	Cisplatin##Etoposide	Complete Response##Complete Response	10##10	Chemotherapy##Chemotherapy	Complete Remission/Response	Complete Remission/Response	Complete Remission/Response
TCGA-78-7156									Not Available	Not Available	Not Available
TCGA-73-4668	Not Available##Not Available##Not Available##Not Available	6##6##6##6	Not Available##110##110##Not Available	369##43##43##369	Gemcitabine##Pemetrexed##Carboplatin##Carboplatin	Not Available##Not Available##Not Available##Not Available	1##1##1##1	Chemotherapy##Chemotherapy##Chemotherapy##Chemotherapy	Stable Disease##Not Available	Not Available##Complete Remission/Response	Not Available
TCGA-MP-A4TJ											Complete Remission/Response
TCGA-05-5420									Progressive Disease	Progressive Disease	Not Available
TCGA-35-4122									Not Applicable	Unknown	Not Available
TCGA-78-7146									Not Available	Not Available	Not Available
TCGA-97-A4LX									Complete Remission/Response	Complete Remission/Response	Complete Remission/Response
TCGA-78-8660											Unknown
TCGA-99-AA5R									Unknown	Complete Remission/Response	Complete Remission/Response
TCGA-50-5936	Not Available	3	257	188	TAXOL	Clinical Progressive Disease	4	Chemotherapy	Progressive Disease	Progressive Disease	Not Available
TCGA-44-2662	Not Available##Not Available##Not Available	21##21##21	362##162##362	277##76##277	Carboplatin##rec MAGE 3-AS + AS15 ACS1 / Placebo Vaccine##Taxol	Not Available##Not Available##Not Available	10##10##10	Chemotherapy##Other, specify in notes##Chemotherapy	Partial Remission/Response##Complete Remission/Response##Complete Remission/Response	Progressive Disease##Progressive Disease##Progressive Disease	Not Available
TCGA-49-AARE											Complete Remission/Response
TCGA-05-4250											Not Available
TCGA-86-8359									Unknown	Unknown	Unknown
TCGA-95-7944									Not Available##Complete Remission/Response	Not Available##Stable Disease	Not Available
TCGA-86-8055									Complete Remission/Response	Complete Remission/Response	Unknown
TCGA-91-A4BC									Unknown	Unknown	Unknown
TCGA-91-8499									Unknown	Unknown	Unknown
TCGA-05-4403											Not Available
TCGA-86-8672									Unknown	Complete Remission/Response	Unknown
TCGA-55-7910	Not Available	3	Not Available	253	Cisplatin	Complete Response	10	Chemotherapy	Not Applicable	Complete Remission/Response	Not Available
TCGA-50-5939									Complete Remission/Response	Complete Remission/Response	Not Available
TCGA-49-AAR0									Complete Remission/Response##Complete Remission/Response	Complete Remission/Response##Complete Remission/Response	Complete Remission/Response
TCGA-55-8208									Stable Disease	Complete Remission/Response	Complete Remission/Response
TCGA-55-7725									Complete Remission/Response	Complete Remission/Response	Not Available
TCGA-55-6983	Not Available	28	365	142	Chemo, NOS	Complete Response	8	Chemotherapy	Complete Remission/Response	Complete Remission/Response	Not Available
TCGA-05-5429									Unknown	Not Applicable	Not Available
TCGA-78-7539	Not Available##Not Available##Not Available##Not Available	19##19##19##19	49##133##42##133	36##70##36##70	Vinorelbine##Carboplatin##Cisplatin##Paclitaxel	Not Available##Not Available##Not Available##Not Available	1##1##1##1	Chemotherapy##Chemotherapy##Chemotherapy##Chemotherapy	Not Available##Unknown	Not Available##Complete Remission/Response	Not Available
TCGA-50-5944									Complete Remission/Response##Complete Remission/Response	Complete Remission/Response##Complete Remission/Response	Not Available
TCGA-67-6216									Not Available	Complete Remission/Response	Not Available
TCGA-95-7562	Not Available##Not Available	26##26	81##81	60##60	CISPLATIN##ALIMTA	Unknown##Unknown	6##6	Chemotherapy##Chemotherapy	Not Evaluated	Not Evaluated	Not Evaluated
TCGA-95-A4VK	Not Available##Not Available	21##21	121##121	76##76	Cisplatin##Alimta	Stable Disease##Stable Disease	2##2	Chemotherapy##Chemotherapy	Stable Disease	Stable Disease	Stable Disease
TCGA-78-7162									Not Available##Not Available	Not Available##Not Available	Not Available
TCGA-97-A4M7									Complete Remission/Response	Complete Remission/Response	Complete Remission/Response
TCGA-95-8494									Unknown	Complete Remission/Response	Unknown
TCGA-71-8520									Progressive Disease	Complete Remission/Response	Complete Remission/Response
TCGA-38-4630									Stable Disease##Stable Disease##Stable Disease	Not Available##Complete Remission/Response##Complete Remission/Response	Not Available
TCGA-44-2661									Complete Remission/Response##Complete Remission/Response##Complete Remission/Response	Complete Remission/Response##Complete Remission/Response##Complete Remission/Response	Not Available
TCGA-91-6835									Complete Remission/Response	Complete Remission/Response	Not Available
TCGA-62-8397									Complete Remission/Response	Complete Remission/Response	Complete Remission/Response
TCGA-50-5049									Stable Disease##Unknown	Progressive Disease##Progressive Disease	Not Available
TCGA-78-7536									Progressive Disease	Progressive Disease	Not Available
TCGA-78-8655									Not Available	Not Available	Complete Remission/Response
TCGA-44-7661									Progressive Disease##Progressive Disease	Complete Remission/Response##Complete Remission/Response	Not Available
